# Supplementary material for: Non-lethal approach identifies variability of δ15N values in the fin rays of Atlantic Goliath Grouper, Epinephelus itajara
Source: PeerJ. 2015 Jun 11;3:e1010. doi: 10.7717/peerj.1010 (PMC4465958; doi:10.7717/peerj.1010)
Supplement: Supplemental Information 1 — The raw data that was used in this study is presented in this excel file. [file peerj-03-1010-s001.xlsx]

## Sheet: Sheet1
Fish	Age	d15N		Fish ID	Total Length (mm)	Total Length (cm)	Outer d15N value
GG5138	10	14.4121		EIT001	622	62.2	10.7989
	7	14.1207		EIT002	830	83	12.1447
	4	14.3823		EIT003	1900	190	11.9346
	1	14.3398		EIT004	1900	190	12.2462
GG5136	13	13.7116		EIT005	2050	205	11.8498
	10	14.1277		EIT006	1300	130	11.0935
	7	13.4257		EIT007	1200	120	11.848
	4	13.1799		EIT008	1980	198	12.6071
	1	13.282		EIT009	1260	126	11.5424
GG5113	8	13.5985		EIT010	1450	145	12.1621
	5	13.4868		EIT011	1240	124	10.8111
	2	14.0962		EIT012	1120	112	11.7225
GG5111	8	12.9771		EIT013	1510	151	12.1863
	5	12.8474		GG1017	1570	157	12.2949
	2	12.6346		GG1053	1850	185	13.7835
GG5108	7	12.8745		GG1056	1740	174	13.2193
	4	12.8875		GG1092	1970	197	13.742
	1	12.516		GG1096	1220	122	10.3987
GG5107	8	12.8554		GG1097	1820	182	14.0758
	5	12.9295		GG1098	1710	171	13.9044
	2	12.6867		GG5100	1470	147	13.9234
GG5103	7	12.3087		GG5101	1950	195	14.2612
	4	12.4799		GG5102	2110	211	14.0281
	1	12.1645		GG5103	1460	146	12.3087
GG5102	18	14.0281		GG5107	1620	162	12.8554
	15	13.5965		GG5108	1620	162	12.8745
	12	13.7432		GG5111	1680	168	12.9771
	9	13.5479		GG5113	1780	178	13.5985
	6	13.4107		GG5136	2000	200	13.7116
	3	13.5329		GG5138	1800	180	14.4121
	0.5	12.7803
GG5101	13	14.2612
	10	14.2172
	7	13.9069
	4	13.4993
	1	13.3106
GG5100	8	13.9234
	5	13.9024
	2	13.8279
GG1098	9	13.9044
	6	13.9893
	3	13.3537
	0.5	13.5905
GG1097	11	14.0758
	8	14.1712
	5	14.3212
	2	14.2937
GG1096	5.5	10.3987
	3.5	9.99845
	1	9.7111
GG1092	17	13.742
	14	14.1852
	11	13.9931
	8	14.1202
	5	14.0661
	2	13.7824
GG1056	7	13.2193
	4	13.8601
	1	13.7635
GG1053	11	13.7835
	8	13.8145
	5	13.8185
	2	13.6245
GG1017	8	12.2949
	5	12.441
	2	12.571
EIT013	7	12.1863
	4	11.7263
	1	10.0135
EIT012	5.5	11.7225
	3.5	10.638
	1	10.1481
EIT011	7	10.8111
	4	8.97159
	1	8.3866
EIT010	7	12.1621
	4	12.1254
	1	10.8508
EIT009	7	11.5424
	4	11.2205
	1	11.5545
EIT008	13	12.6071
	10	12.2325
	7	12.1066
	4	11.5368
	1	11.4224
EIT007	7	11.848
	4	11.5697
	1	10.8622
EIT006	8	11.0935
	5	10.3825
	2	10.6304
EIT005	17	11.8498
	14	12.0258
	11	12.1581
	8	12.14
	5	11.715
	2	11.1144
EIT004	0.5	10.7747
	2	10.8559
	10	11.3403
	15	12.2462
EIT003	0.5	10.0645
	2	11.7568
	10	12.0168
	15	11.9346
EIT002	0.5	8.50974
	2	11.5699
	4	12.1447
EIT001	0.5	9.58637
	1	10.274
	2	10.7989
